# Supplementary material for: Obesity Impairs Lymphatic Fluid Transport and Dendritic Cell Migration to Lymph Nodes
Source: PLoS One. 2013 Aug 12;8(8):e70703. doi: 10.1371/journal.pone.0070703 (PMC3741281; doi:10.1371/journal.pone.0070703)
Supplement: File S1 — Contains: Figure A: Mean weights of control and obese RAG mice. Figure B: Mean 12 hour fasting serum cholesterol, triglyceride, and glucose concentration in control and obese RAG mice. Figure C: Representative flow cytometry demonstrating enrichment of DCs after magnetic bead selection. Figure D: Mean number of migrating DCs in lean wild-type and RAG mice 36 hours after FITC skin painting. Figure E: Representative low power (20x; left) and higher power (40x; right) photomicrographs of back punch tissue sections from control and obese mice stained for Podoplanin (brown). Boxes in right panel represent area magnified in high power views. Figure F: Mean number of Podoplanin+ lymphatic vessels/area in back punch biopsies of control and obese mice. (ZIP) [file pone.0070703.s001.zip]

Archive with 3 entries (2 files):
- File S1.tiff
- __MACOSX/
- __MACOSX/._File S1.tiff
